# Supplementary material for: A New Regression Model for the Analysis of Overdispersed and Zero-Modified Count Data
Source: Entropy (Basel). 2021 May 21;23(6):646. doi: 10.3390/e23060646 (PMC8224290; doi:10.3390/e23060646)
Supplement: Supplementary file 1 [file entropy-23-00646-s001.zip]

Archive with 20 entries (14 files):
- Supplementary_Material/
- Supplementary_Material/Codes_and_Data/
- Supplementary_Material/Codes_and_Data/.Rhistory
- Supplementary_Material/Codes_and_Data/Codes/
- Supplementary_Material/Codes_and_Data/Codes/.Rhistory
- Supplementary_Material/Codes_and_Data/Codes/auxiliar-functions-simulation.R
- Supplementary_Material/Codes_and_Data/Codes/auxiliar-functions.R
- Supplementary_Material/Codes_and_Data/Codes/estimation-rqr.R
- Supplementary_Material/Codes_and_Data/Codes/fit-zmps-model.R
- Supplementary_Material/Codes_and_Data/Codes/rqr-specific-functions.R
- Supplementary_Material/Codes_and_Data/Codes/simulation-first-code.R
- Supplementary_Material/Codes_and_Data/Codes/simulation-last-code.R
- Supplementary_Material/Codes_and_Data/Codes/simulation-zmps-model.R
- Supplementary_Material/Codes_and_Data/Data/
- Supplementary_Material/Codes_and_Data/Data/data_chr_aberration.txt
- Supplementary_Material/Codes_and_Data/RData/
- Supplementary_Material/Codes_and_Data/RData/zmps_fitted_model.RData
- Supplementary_Material/Codes_and_Data/README.txt
- Supplementary_Material/Simulation_Results/
- Supplementary_Material/Simulation_Results/simulation_results.pdf
