# Supplementary material for: A New Regression Model for the Analysis of Overdispersed and Zero-Modified Count Data
Source: Entropy (Basel). 2021 May 21;23(6):646. doi: 10.3390/e23060646 (PMC8224290; doi:10.3390/e23060646)
Supplement: Supplementary file 1 [file entropy-23-00646-s001.zip › Supplementary_Material/Codes_and_Data/Data/data_chr_aberration.txt]

y	x
0	0.1
0	0.1
0	0.1
0	0.1
0	0.1
0	0.1
0	0.1
0	0.1
0	0.1
0	0.1
0	0.1
0	0.1
0	0.1
0	0.1
0	0.1
0	0.1
0	0.1
0	0.1
0	0.1
0	0.1
0	0.1
0	0.1
0	0.1
0	0.1
0	0.1
0	0.1
0	0.1
0	0.1
0	0.1
0	0.1
0	0.1
0	0.1
0	0.1
0	0.1
0	0.1
0	0.1
0	0.1
0	0.1
0	0.1
0	0.1
0	0.1
0	0.1
0	0.1
0	0.1
0	0.1
0	0.1
0	0.1
0	0.1
0	0.1
0	0.1
0	0.1
0	0.1
0	0.1
0	0.1
0	0.1
0	0.1
0	0.1
0	0.1
0	0.1
0	0.1
0	0.1
0	0.1
0	0.1
0	0.1
0	0.1
0	0.1
0	0.1
0	0.1
0	0.1
0	0.1
0	0.1
0	0.1
0	0.1
0	0.1
0	0.1
0	0.1
0	0.1
0	0.1
0	0.1
0	0.1
0	0.1
0	0.1
0	0.1
0	0.1
0	0.1
0	0.1
0	0.1
0	0.1
0	0.1
0	0.1
0	0.1
0	0.1
0	0.1
0	0.1
0	0.1
0	0.1
0	0.1
0	0.1
0	0.1
0	0.1
0	0.1
0	0.1
0	0.1
0	0.1
0	0.1
0	0.1
0	0.1
0	0.1
0	0.1
0	0.1
0	0.1
0	0.1
0	0.1
0	0.1
0	0.1
0	0.1
0	0.1
0	0.1
0	0.1
0	0.1
0	0.1
0	0.1
0	0.1
0	0.1
0	0.1
0	0.1
0	0.1
0	0.1
0	0.1
0	0.1
0	0.1
0	0.1
0	0.1
0	0.1
0	0.1
0	0.1
0	0.1
0	0.1
0	0.1
0	0.1
0	0.1
0	0.1
0	0.1
0	0.1
0	0.1
0	0.1
0	0.1
0	0.1
0	0.1
0	0.1
0	0.1
0	0.1
0	0.1
0	0.1
0	0.1
0	0.1
0	0.1
0	0.1
0	0.1
0	0.1
0	0.1
0	0.1
0	0.1
0	0.1
0	0.1
0	0.1
0	0.1
0	0.1
0	0.1
0	0.1
0	0.1
0	0.1
0	0.1
0	0.1
0	0.1
0	0.1
0	0.1
0	0.1
0	0.1
0	0.1
0	0.1
0	0.1
0	0.1
0	0.1
0	0.1
0	0.1
0	0.1
0	0.1
0	0.1
0	0.1
0	0.1
0	0.1
0	0.1
0	0.1
0	0.1
0	0.1
0	0.1
0	0.1
0	0.1
0	0.1
0	0.1
0	0.1
0	0.1
0	0.1
0	0.1
0	0.1
0	0.1
0	0.1
0	0.1
0	0.1
0	0.1
0	0.1
0	0.1
0	0.1
0	0.1
0	0.1
0	0.1
0	0.1
0	0.1
0	0.1
0	0.1
0	0.1
0	0.1
0	0.1
0	0.1
0	0.1
0	0.1
0	0.1
0	0.1
0	0.1
0	0.1
0	0.1
0	0.1
0	0.1
0	0.1
0	0.1
0	0.1
0	0.1
0	0.1
0	0.1
0	0.1
0	0.1
0	0.1
0	0.1
0	0.1
0	0.1
0	0.1
0	0.1
0	0.1
0	0.1
0	0.1
0	0.1
0	0.1
0	0.1
0	0.1
0	0.1
0	0.1
0	0.1
0	0.1
0	0.1
0	0.1
0	0.1
0	0.1
0	0.1
0	0.1
0	0.1
0	0.1
0	0.1
0	0.1
0	0.1
0	0.1
0	0.1
0	0.1
0	0.1
0	0.1
0	0.1
0	0.1
0	0.1
0	0.1
0	0.1
0	0.1
0	0.1
0	0.1
0	0.1
0	0.1
0	0.1
0	0.1
0	0.1
0	0.1
0	0.1
0	0.1
0	0.1
0	0.1
0	0.1
0	0.1
0	0.1
0	0.1
0	0.1
0	0.1
0	0.1
0	0.1
0	0.1
0	0.1
0	0.1
0	0.1
0	0.1
0	0.1
0	0.1
0	0.1
0	0.1
0	0.1
0	0.1
0	0.1
0	0.1
0	0.1
0	0.1
0	0.1
0	0.1
0	0.1
0	0.1
0	0.1
0	0.1
0	0.1
0	0.1
0	0.1
0	0.1
0	0.1
0	0.1
0	0.1
0	0.1
0	0.1
0	0.1
0	0.1
0	0.1
0	0.1
0	0.1
0	0.1
0	0.1
0	0.1
0	0.1
0	0.1
0	0.1
0	0.1
0	0.1
0	0.1
0	0.1
0	0.1
0	0.1
0	0.1
0	0.1
0	0.1
0	0.1
0	0.1
0	0.1
0	0.1
0	0.1
0	0.1
0	0.1
0	0.1
0	0.1
0	0.1
0	0.1
0	0.1
0	0.1
0	0.1
0	0.1
0	0.1
0	0.1
0	0.1
0	0.1
0	0.1
0	0.1
0	0.1
0	0.1
0	0.1
0	0.1
0	0.1
0	0.1
0	0.1
0	0.1
0	0.1
0	0.1
0	0.1
0	0.1
0	0.1
0	0.1
0	0.1
0	0.1
0	0.1
0	0.1
0	0.1
0	0.1
0	0.1
0	0.1
0	0.1
0	0.1
0	0.1
0	0.1
0	0.1
0	0.1
0	0.1
0	0.1
0	0.1
0	0.1
0	0.1
0	0.1
0	0.1
0	0.1
0	0.1
0	0.1
0	0.1
0	0.1
0	0.1
0	0.1
0	0.1
0	0.1
0	0.1
0	0.1
0	0.1
0	0.1
0	0.1
0	0.1
0	0.1
0	0.1
0	0.1
0	0.1
0	0.1
0	0.1
0	0.1
0	0.1
0	0.1
0	0.1
0	0.1
0	0.1
0	0.1
0	0.1
0	0.1
0	0.1
0	0.1
0	0.1
0	0.1
0	0.1
0	0.1
0	0.1
0	0.1
0	0.1
0	0.1
0	0.1
0	0.1
0	0.1
0	0.1
0	0.1
0	0.1
0	0.1
0	0.1
0	0.1
0	0.1
0	0.1
0	0.1
0	0.1
0	0.1
0	0.1
0	0.1
0	0.1
0	0.1
0	0.1
0	0.1
0	0.1
0	0.1
0	0.1
0	0.1
0	0.1
0	0.1
0	0.1
0	0.1
0	0.1
0	0.1
0	0.1
0	0.1
0	0.1
0	0.1
0	0.1
0	0.1
0	0.1
0	0.1
0	0.1
0	0.1
0	0.1
0	0.1
0	0.1
0	0.1
0	0.1
0	0.1
0	0.1
0	0.1
0	0.1
0	0.1
0	0.1
0	0.1
0	0.1
0	0.1
0	0.1
0	0.1
0	0.1
0	0.1
0	0.1
0	0.1
0	0.1
0	0.1
0	0.1
0	0.1
0	0.1
0	0.1
0	0.1
0	0.1
0	0.1
0	0.1
0	0.1
0	0.1
0	0.1
0	0.1
0	0.1
0	0.1
0	0.1
0	0.1
0	0.1
0	0.1
0	0.1
0	0.1
0	0.1
0	0.1
0	0.1
0	0.1
0	0.1
0	0.1
0	0.1
0	0.1
0	0.1
0	0.1
0	0.1
0	0.1
0	0.1
0	0.1
0	0.1
0	0.1
0	0.1
0	0.1
0	0.1
0	0.1
0	0.1
0	0.1
0	0.1
0	0.1
0	0.1
0	0.1
0	0.1
0	0.1
0	0.1
0	0.1
0	0.1
0	0.1
0	0.1
0	0.1
0	0.1
0	0.1
0	0.1
0	0.1
0	0.1
0	0.1
0	0.1
0	0.1
0	0.1
0	0.1
0	0.1
0	0.1
0	0.1
0	0.1
0	0.1
0	0.1
0	0.1
0	0.1
0	0.1
0	0.1
0	0.1
0	0.1
0	0.1
0	0.1
0	0.1
0	0.1
0	0.1
0	0.1
0	0.1
0	0.1
0	0.1
0	0.1
0	0.1
0	0.1
0	0.1
0	0.1
0	0.1
0	0.1
0	0.1
0	0.1
0	0.1
0	0.1
0	0.1
0	0.1
0	0.1
0	0.1
0	0.1
0	0.1
0	0.1
0	0.1
0	0.1
0	0.1
0	0.1
0	0.1
0	0.1
0	0.1
0	0.1
0	0.1
0	0.1
0	0.1
0	0.1
0	0.1
0	0.1
0	0.1
0	0.1
0	0.1
0	0.1
0	0.1
0	0.1
0	0.1
0	0.1
0	0.1
0	0.1
0	0.1
0	0.1
0	0.1
0	0.1
0	0.1
0	0.1
0	0.1
0	0.1
0	0.1
0	0.1
0	0.1
0	0.1
0	0.1
0	0.1
0	0.1
0	0.1
0	0.1
0	0.1
0	0.1
0	0.1
0	0.1
0	0.1
0	0.1
0	0.1
0	0.1
0	0.1
0	0.1
0	0.1
0	0.1
0	0.1
0	0.1
0	0.1
0	0.1
0	0.1
0	0.1
0	0.1
0	0.1
0	0.1
0	0.1
0	0.1
0	0.1
0	0.1
0	0.1
0	0.1
0	0.1
0	0.1
0	0.1
0	0.1
0	0.1
0	0.1
0	0.1
0	0.1
0	0.1
0	0.1
0	0.1
0	0.1
0	0.1
0	0.1
0	0.1
0	0.1
0	0.1
0	0.1
0	0.1
0	0.1
0	0.1
0	0.1
0	0.1
0	0.1
0	0.1
0	0.1
0	0.1
0	0.1
0	0.1
0	0.1
0	0.1
0	0.1
0	0.1
0	0.1
0	0.1
0	0.1
0	0.1
0	0.1
0	0.1
0	0.1
0	0.1
0	0.1
0	0.1
0	0.1
0	0.1
0	0.1
0	0.1
0	0.1
0	0.1
0	0.1
0	0.1
0	0.1
0	0.1
0	0.1
0	0.1
0	0.1
0	0.1
0	0.1
0	0.1
0	0.1
0	0.1
0	0.1
0	0.1
0	0.1
0	0.1
0	0.1
0	0.1
0	0.1
0	0.1
0	0.1
0	0.1
0	0.1
0	0.1
0	0.1
0	0.1
0	0.1
0	0.1
0	0.1
0	0.1
0	0.1
0	0.1
0	0.1
0	0.1
0	0.1
0	0.1
0	0.1
0	0.1
0	0.1
0	0.1
0	0.1
0	0.1
0	0.1
0	0.1
0	0.1
0	0.1
0	0.1
0	0.1
0	0.1
0	0.1
0	0.1
0	0.1
0	0.1
0	0.1
0	0.1
0	0.1
0	0.1
0	0.1
0	0.1
0	0.1
0	0.1
0	0.1
0	0.1
0	0.1
0	0.1
0	0.1
0	0.1
0	0.1
0	0.1
0	0.1
0	0.1
0	0.1
0	0.1
0	0.1
0	0.1
0	0.1
0	0.1
0	0.1
0	0.1
0	0.1
0	0.1
0	0.1
0	0.1
0	0.1
0	0.1
0	0.1
0	0.1
0	0.1
0	0.1
0	0.1
0	0.1
0	0.1
0	0.1
0	0.1
0	0.1
0	0.1
0	0.1
0	0.1
0	0.1
0	0.1
0	0.1
0	0.1
0	0.1
0	0.1
0	0.1
0	0.1
0	0.1
0	0.1
0	0.1
0	0.1
0	0.1
0	0.1
0	0.1
0	0.1
0	0.1
0	0.1
0	0.1
0	0.1
0	0.1
0	0.1
0	0.1
0	0.1
0	0.1
0	0.1
0	0.1
0	0.1
0	0.1
0	0.1
0	0.1
0	0.1
0	0.1
0	0.1
0	0.1
0	0.1
0	0.1
0	0.1
0	0.1
0	0.1
0	0.1
0	0.1
0	0.1
0	0.1
0	0.1
0	0.1
0	0.1
0	0.1
0	0.1
0	0.1
0	0.1
0	0.1
0	0.1
0	0.1
0	0.1
0	0.1
0	0.1
0	0.1
0	0.1
0	0.1
0	0.1
0	0.1
0	0.1
0	0.1
0	0.1
0	0.1
0	0.1
0	0.1
0	0.1
0	0.1
0	0.1
0	0.1
0	0.1
0	0.1
0	0.1
0	0.1
0	0.1
0	0.1
0	0.1
0	0.1
0	0.1
0	0.1
0	0.1
0	0.1
0	0.1
0	0.1
0	0.1
0	0.1
0	0.1
0	0.1
0	0.1
0	0.1
0	0.1
0	0.1
0	0.1
0	0.1
0	0.1
0	0.1
0	0.1
0	0.1
0	0.1
0	0.1
0	0.1
0	0.1
0	0.1
0	0.1
0	0.1
0	0.1
0	0.1
0	0.1
0	0.1
0	0.1
0	0.1
0	0.1
0	0.1
0	0.1
0	0.1
0	0.1
0	0.1
0	0.1
0	0.1
0	0.1
0	0.1
0	0.1
0	0.1
0	0.1
0	0.1
0	0.1
0	0.1
0	0.1
0	0.1
0	0.1
0	0.1
0	0.1
0	0.1
0	0.1
0	0.1
0	0.1
0	0.1
0	0.1
0	0.1
0	0.1
0	0.1
0	0.1
0	0.1
0	0.1
0	0.1
0	0.1
0	0.1
0	0.1
0	0.1
0	0.1
0	0.1
0	0.1
0	0.1
0	0.1
0	0.1
0	0.1
0	0.1
0	0.1
0	0.1
0	0.1
0	0.1
0	0.1
0	0.1
0	0.1
0	0.1
0	0.1
0	0.1
0	0.1
0	0.1
0	0.1
0	0.1
0	0.1
0	0.1
0	0.1
0	0.1
0	0.1
0	0.1
0	0.1
0	0.1
0	0.1
0	0.1
0	0.1
0	0.1
0	0.1
0	0.1
0	0.1
0	0.1
0	0.1
0	0.1
0	0.1
0	0.1
0	0.1
0	0.1
0	0.1
0	0.1
0	0.1
0	0.1
0	0.1
0	0.1
0	0.1
0	0.1
0	0.1
0	0.1
0	0.1
0	0.1
0	0.1
0	0.1
0	0.1
0	0.1
0	0.1
0	0.1
0	0.1
0	0.1
0	0.1
0	0.1
0	0.1
0	0.1
0	0.1
0	0.1
0	0.1
0	0.1
0	0.1
0	0.1
0	0.1
0	0.1
0	0.1
0	0.1
0	0.1
0	0.1
0	0.1
0	0.1
0	0.1
0	0.1
0	0.1
0	0.1
0	0.1
0	0.1
0	0.1
0	0.1
0	0.1
0	0.1
0	0.1
0	0.1
0	0.1
0	0.1
0	0.1
0	0.1
0	0.1
0	0.1
0	0.1
0	0.1
0	0.1
0	0.1
0	0.1
0	0.1
0	0.1
0	0.1
0	0.1
0	0.1
0	0.1
0	0.1
0	0.1
0	0.1
0	0.1
0	0.1
0	0.1
0	0.1
0	0.1
0	0.1
0	0.1
0	0.1
0	0.1
0	0.1
0	0.1
0	0.1
0	0.1
0	0.1
0	0.1
0	0.1
0	0.1
0	0.1
0	0.1
0	0.1
0	0.1
0	0.1
0	0.1
0	0.1
0	0.1
0	0.1
0	0.1
0	0.1
0	0.1
0	0.1
0	0.1
0	0.1
0	0.1
0	0.1
0	0.1
0	0.1
0	0.1
0	0.1
0	0.1
0	0.1
0	0.1
0	0.1
0	0.1
0	0.1
0	0.1
0	0.1
0	0.1
0	0.1
0	0.1
0	0.1
0	0.1
0	0.1
0	0.1
0	0.1
0	0.1
0	0.1
0	0.1
0	0.1
0	0.1
0	0.1
0	0.1
0	0.1
0	0.1
0	0.1
0	0.1
0	0.1
0	0.1
0	0.1
0	0.1
0	0.1
0	0.1
0	0.1
0	0.1
0	0.1
0	0.1
0	0.1
0	0.1
0	0.1
0	0.1
0	0.1
0	0.1
0	0.1
0	0.1
0	0.1
0	0.1
0	0.1
0	0.1
0	0.1
0	0.1
0	0.1
0	0.1
0	0.1
0	0.1
0	0.1
0	0.1
0	0.1
0	0.1
0	0.1
0	0.1
0	0.1
0	0.1
0	0.1
0	0.1
0	0.1
0	0.1
0	0.1
0	0.1
0	0.1
0	0.1
0	0.1
0	0.1
0	0.1
0	0.1
0	0.1
0	0.1
0	0.1
0	0.1
0	0.1
0	0.1
0	0.1
0	0.1
0	0.1
0	0.1
0	0.1
0	0.1
0	0.1
0	0.1
0	0.1
0	0.1
0	0.1
0	0.1
0	0.1
0	0.1
0	0.1
0	0.1
0	0.1
0	0.1
0	0.1
0	0.1
0	0.1
0	0.1
0	0.1
0	0.1
0	0.1
0	0.1
0	0.1
0	0.1
0	0.1
0	0.1
0	0.1
0	0.1
0	0.1
0	0.1
0	0.1
0	0.1
0	0.1
0	0.1
0	0.1
0	0.1
0	0.1
0	0.1
0	0.1
0	0.1
0	0.1
0	0.1
0	0.1
0	0.1
0	0.1
0	0.1
0	0.1
0	0.1
0	0.1
0	0.1
0	0.1
0	0.1
0	0.1
0	0.1
0	0.1
0	0.1
0	0.1
0	0.1
0	0.1
0	0.1
0	0.1
0	0.1
0	0.1
0	0.1
0	0.1
0	0.1
0	0.1
0	0.1
0	0.1
0	0.1
0	0.1
0	0.1
0	0.1
0	0.1
0	0.1
0	0.1
0	0.1
0	0.1
0	0.1
0	0.1
0	0.1
0	0.1
0	0.1
0	0.1
0	0.1
0	0.1
0	0.1
0	0.1
0	0.1
0	0.1
0	0.1
0	0.1
0	0.1
0	0.1
0	0.1
0	0.1
0	0.1
0	0.1
0	0.1
0	0.1
0	0.1
0	0.1
0	0.1
0	0.1
0	0.1
0	0.1
0	0.1
0	0.1
0	0.1
0	0.1
0	0.1
0	0.1
0	0.1
0	0.1
0	0.1
0	0.1
0	0.1
0	0.1
0	0.1
0	0.1
0	0.1
0	0.1
0	0.1
0	0.1
0	0.1
0	0.1
0	0.1
0	0.1
0	0.1
0	0.1
0	0.1
0	0.1
0	0.1
0	0.1
0	0.1
0	0.1
0	0.1
0	0.1
0	0.1
0	0.1
0	0.1
0	0.1
0	0.1
0	0.1
0	0.1
0	0.1
0	0.1
0	0.1
0	0.1
0	0.1
0	0.1
0	0.1
0	0.1
0	0.1
0	0.1
0	0.1
0	0.1
0	0.1
0	0.1
0	0.1
0	0.1
0	0.1
0	0.1
0	0.1
0	0.1
0	0.1
0	0.1
0	0.1
0	0.1
0	0.1
0	0.1
0	0.1
0	0.1
0	0.1
0	0.1
0	0.1
0	0.1
0	0.1
0	0.1
0	0.1
0	0.1
0	0.1
0	0.1
0	0.1
0	0.1
0	0.1
0	0.1
0	0.1
0	0.1
0	0.1
0	0.1
0	0.1
0	0.1
0	0.1
0	0.1
0	0.1
0	0.1
0	0.1
0	0.1
0	0.1
0	0.1
0	0.1
0	0.1
0	0.1
0	0.1
0	0.1
0	0.1
0	0.1
0	0.1
0	0.1
0	0.1
0	0.1
0	0.1
0	0.1
0	0.1
0	0.1
0	0.1
0	0.1
0	0.1
0	0.1
0	0.1
0	0.1
0	0.1
0	0.1
0	0.1
0	0.1
0	0.1
0	0.1
0	0.1
0	0.1
0	0.1
0	0.1
0	0.1
0	0.1
0	0.1
0	0.1
0	0.1
0	0.1
0	0.1
0	0.1
0	0.1
0	0.1
0	0.1
0	0.1
0	0.1
0	0.1
0	0.1
0	0.1
0	0.1
0	0.1
0	0.1
0	0.1
0	0.1
0	0.1
0	0.1
0	0.1
0	0.1
0	0.1
0	0.1
0	0.1
0	0.1
0	0.1
0	0.1
0	0.1
0	0.1
0	0.1
0	0.1
0	0.1
0	0.1
0	0.1
0	0.1
0	0.1
0	0.1
0	0.1
0	0.1
0	0.1
0	0.1
0	0.1
0	0.1
0	0.1
0	0.1
0	0.1
0	0.1
0	0.1
0	0.1
0	0.1
0	0.1
0	0.1
0	0.1
0	0.1
0	0.1
0	0.1
0	0.1
0	0.1
0	0.1
0	0.1
0	0.1
0	0.1
0	0.1
0	0.1
0	0.1
0	0.1
0	0.1
0	0.1
0	0.1
0	0.1
0	0.1
0	0.1
0	0.1
0	0.1
0	0.1
0	0.1
0	0.1
0	0.1
0	0.1
0	0.1
0	0.1
0	0.1
0	0.1
0	0.1
0	0.1
0	0.1
0	0.1
0	0.1
0	0.1
0	0.1
0	0.1
0	0.1
0	0.1
0	0.1
0	0.1
0	0.1
0	0.1
0	0.1
0	0.1
0	0.1
0	0.1
0	0.1
0	0.1
0	0.1
0	0.1
0	0.1
0	0.1
0	0.1
0	0.1
0	0.1
0	0.1
0	0.1
0	0.1
0	0.1
0	0.1
0	0.1
0	0.1
0	0.1
0	0.1
0	0.1
0	0.1
0	0.1
0	0.1
0	0.1
0	0.1
0	0.1
0	0.1
0	0.1
0	0.1
0	0.1
0	0.1
0	0.1
0	0.1
0	0.1
0	0.1
0	0.1
0	0.1
0	0.1
0	0.1
0	0.1
0	0.1
0	0.1
0	0.1
0	0.1
0	0.1
0	0.1
0	0.1
0	0.1
0	0.1
0	0.1
0	0.1
0	0.1
0	0.1
0	0.1
0	0.1
0	0.1
0	0.1
0	0.1
0	0.1
0	0.1
0	0.1
0	0.1
0	0.1
0	0.1
0	0.1
0	0.1
0	0.1
0	0.1
0	0.1
0	0.1
0	0.1
0	0.1
0	0.1
0	0.1
0	0.1
0	0.1
0	0.1
0	0.1
0	0.1
0	0.1
0	0.1
0	0.1
0	0.1
0	0.1
0	0.1
0	0.1
0	0.1
0	0.1
0	0.1
0	0.1
0	0.1
0	0.1
0	0.1
0	0.1
0	0.1
0	0.1
0	0.1
0	0.1
0	0.1
0	0.1
0	0.1
0	0.1
0	0.1
0	0.1
0	0.1
0	0.1
0	0.1
0	0.1
0	0.1
0	0.1
0	0.1
0	0.1
0	0.1
0	0.1
0	0.1
0	0.1
0	0.1
0	0.1
0	0.1
0	0.1
0	0.1
0	0.1
0	0.1
0	0.1
0	0.1
0	0.1
0	0.1
0	0.1
0	0.1
0	0.1
0	0.1
0	0.1
0	0.1
0	0.1
0	0.1
0	0.1
0	0.1
0	0.1
0	0.1
0	0.1
0	0.1
0	0.1
0	0.1
0	0.1
0	0.1
0	0.1
0	0.1
0	0.1
0	0.1
0	0.1
0	0.1
0	0.1
0	0.1
0	0.1
0	0.1
0	0.1
0	0.1
0	0.1
0	0.1
0	0.1
0	0.1
0	0.1
0	0.1
0	0.1
0	0.1
0	0.1
0	0.1
0	0.1
0	0.1
0	0.1
0	0.1
0	0.1
0	0.1
0	0.1
0	0.1
0	0.1
0	0.1
0	0.1
0	0.1
0	0.1
0	0.1
0	0.1
0	0.1
0	0.1
0	0.1
0	0.1
0	0.1
0	0.1
0	0.1
0	0.1
0	0.1
0	0.1
0	0.1
0	0.1
0	0.1
0	0.1
0	0.1
0	0.1
0	0.1
0	0.1
0	0.1
0	0.1
0	0.1
0	0.1
0	0.1
0	0.1
0	0.1
0	0.1
0	0.1
0	0.1
0	0.1
0	0.1
0	0.1
0	0.1
0	0.1
0	0.1
0	0.1
0	0.1
0	0.1
0	0.1
0	0.1
0	0.1
0	0.1
0	0.1
0	0.1
0	0.1
0	0.1
0	0.1
0	0.1
0	0.1
0	0.1
0	0.1
0	0.1
0	0.1
0	0.1
0	0.1
0	0.1
0	0.1
0	0.1
0	0.1
0	0.1
0	0.1
0	0.1
0	0.1
0	0.1
0	0.1
0	0.1
0	0.1
0	0.1
0	0.1
0	0.1
0	0.1
0	0.1
0	0.1
0	0.1
0	0.1
0	0.1
0	0.1
0	0.1
0	0.1
0	0.1
0	0.1
0	0.1
0	0.1
0	0.1
0	0.1
0	0.1
0	0.1
0	0.1
0	0.1
0	0.1
0	0.1
0	0.1
0	0.1
0	0.1
0	0.1
0	0.1
0	0.1
0	0.1
0	0.1
0	0.1
0	0.1
0	0.1
0	0.1
0	0.1
0	0.1
0	0.1
0	0.1
0	0.1
0	0.1
0	0.1
0	0.1
0	0.1
0	0.1
0	0.1
0	0.1
0	0.1
0	0.1
0	0.1
0	0.1
0	0.1
0	0.1
0	0.1
0	0.1
0	0.1
0	0.1
0	0.1
0	0.1
0	0.1
0	0.1
0	0.1
0	0.1
0	0.1
0	0.1
0	0.1
0	0.1
0	0.1
0	0.1
0	0.1
0	0.1
0	0.1
0	0.1
0	0.1
0	0.1
0	0.1
0	0.1
0	0.1
0	0.1
0	0.1
0	0.1
0	0.1
0	0.1
0	0.1
0	0.1
0	0.1
0	0.1
0	0.1
0	0.1
0	0.1
0	0.1
0	0.1
0	0.1
0	0.1
0	0.1
0	0.1
0	0.1
0	0.1
0	0.1
0	0.1
0	0.1
0	0.1
0	0.1
0	0.1
0	0.1
0	0.1
0	0.1
0	0.1
0	0.1
0	0.1
0	0.1
0	0.1
0	0.1
0	0.1
0	0.1
0	0.1
0	0.1
0	0.1
0	0.1
0	0.1
0	0.1
0	0.1
0	0.1
0	0.1
0	0.1
0	0.1
0	0.1
0	0.1
0	0.1
0	0.1
0	0.1
0	0.1
0	0.1
0	0.1
0	0.1
0	0.1
0	0.1
0	0.1
0	0.1
0	0.1
0	0.1
0	0.1
0	0.1
0	0.1
0	0.1
0	0.1
0	0.1
0	0.1
0	0.1
0	0.1
0	0.1
0	0.1
0	0.1
0	0.1
0	0.1
0	0.1
0	0.1
0	0.1
0	0.1
0	0.1
0	0.1
0	0.1
0	0.1
0	0.1
0	0.1
0	0.1
0	0.1
0	0.1
0	0.1
0	0.1
0	0.1
0	0.1
0	0.1
0	0.1
0	0.1
0	0.1
0	0.1
0	0.1
0	0.1
0	0.1
0	0.1
0	0.1
0	0.1
0	0.1
0	0.1
0	0.1
0	0.1
0	0.1
0	0.1
0	0.1
0	0.1
0	0.1
0	0.1
0	0.1
0	0.1
0	0.1
0	0.1
0	0.1
0	0.1
[truncated: 3,801 more rows]
