# Supplementary material for: A New Regression Model for the Analysis of Overdispersed and Zero-Modified Count Data
Source: Entropy (Basel). 2021 May 21;23(6):646. doi: 10.3390/e23060646 (PMC8224290; doi:10.3390/e23060646)
Supplement: Supplementary file 1 [file entropy-23-00646-s001.zip › Supplementary_Material/Codes_and_Data/README.txt]

########################################################################################
########################################################################################

Title of the manuscript:
"A New Regression Model for the Analysis of Overdispersed and Zero-modified Count Data."

Authors:
Wesley Bertoli, Katiane S. Conceição, Marinho G. Andrade, and Francisco Louzada.

For comments or questions about the code, please contact:
Wesley Bertoli (wbsilva@utfpr.edu.br).

Obs. All implementations were made in the R software.

########################################################################################
########################################################################################

Recommendation: Change the paths properly before running the codes. The working directory
should be set to "Codes_and_Data."

- The results from the Simulation Study (presented in the Supplementary Material) can be
obtained from the source "simulation-zmps-model.R" (which requires more than one CPU for
parallel computing). The user may obtain results for different cases and scenarios by
changing the fields "case" and "sc" in the "Simulation setup" statement of the underlying
source;

- The R objects that subside the ZMPS model-related results presented in Section 5 can be
obtained by running the "fit-zmps-model.R" and "estimation-rqr.R" codes.

Obs. The provided scripts can be straightforwardly adapted for obtaining results from the
other models discussed in Section 5.

########################################################################################
########################################################################################
